# Supplementary material for: Multi-Compartment 3D-Cultured Organ-on-a-Chip: Towards a Biomimetic Lymph Node for Drug Development
Source: Pharmaceutics. 2020 May 19;12(5):464. doi: 10.3390/pharmaceutics12050464 (PMC7284904; doi:10.3390/pharmaceutics12050464)
Supplement: Supplementary file 1 [file pharmaceutics-12-00464-s001.zip]

Archive with 3 entries (3 files):
- Figure S1.JPG
- Figure S2.JPG
- Video S1.mp4
